# Supplementary material for: Müller Glia Co-Regulate Barrier Permeability with Endothelial Cells in an Vitro Model of Hyperglycemia
Source: Int J Mol Sci. 2024 Nov 15;25(22):12271. doi: 10.3390/ijms252212271 (PMC11595118; doi:10.3390/ijms252212271)
Supplement: Supplementary file 1 [file ijms-25-12271-s001.zip]

Archive with 1 entries (1 files):
- ijms-3237644-supplementary.png
